# Supplementary material for: Preparation of Chitin Nanofibers and Natural Rubber Composites and Their Triboelectric Nanogenerator Applications
Source: Materials (Basel). 2024 Feb 3;17(3):738. doi: 10.3390/ma17030738 (PMC10856660; doi:10.3390/ma17030738)
Supplement: Supplementary file 1 [file materials-17-00738-s001.zip]

Archive with 1 entries (1 files):
- materials-2733072-supplementary.pdf
